# Supplementary material for: Structural Insight into Polymerase Mechanism via a Chiral Center Generated with a Single Selenium Atom
Source: Int J Mol Sci. 2023 Oct 30;24(21):15758. doi: 10.3390/ijms242115758 (PMC10647396; doi:10.3390/ijms242115758)
Supplement: Supplementary file 1 [file ijms-24-15758-s001.zip]

Archive with 1 entries (1 files):
- ijms-2650287-supplementary.pdf
